# Supplementary material for: Between-Session Reliability of Field-Based Assessments of Isometric Neck Strength
Source: Sensors (Basel). 2024 Aug 2;24(15):5015. doi: 10.3390/s24155015 (PMC11314792; doi:10.3390/s24155015)
Supplement: Supplementary file 1 [file sensors-24-05015-s001.zip]

Archive with 1 entries (1 files):
- sensors-3067771-supplementary.pdf
